# Supplementary material for: Criticality and Magnetic Phases of Ising Shastry–Sutherland Candidate Holmium Tetraboride
Source: Materials (Basel). 2025 May 26;18(11):2504. doi: 10.3390/ma18112504 (PMC12155676; doi:10.3390/ma18112504)
Supplement: Supplementary file 1 [file materials-18-02504-s001.zip]

Archive with 1 entries (1 files):
- materials-3642831-supplementary.pdf
